# Supplementary material for: Hybrid-denovo: a de novo OTU-picking pipeline integrating single-end and paired-end 16S sequence tags
Source: Gigascience. 2017 Dec 15;7(3):gix129. doi: 10.1093/gigascience/gix129 (PMC5841375; doi:10.1093/gigascience/gix129)
Supplement: Supplemental material [file gix129_supp.zip]

Archive with 7 entries (7 files):
- SupplementaryFigure1.pdf
- SupplementaryFigure2.pdf
- SupplementaryFigure3.pdf
- SupplementaryFigure4.pdf
- SupplementaryFigure5.pdf
- SupplementaryNote1.pdf
- SupplementaryTable1.png
